# Supplementary material for: Influence of Hydrodynamic Forces on Electroactive Bacterial Adhesion in Microbial Fuel Cell Anodes
Source: Bioengineering (Basel). 2023 Nov 30;10(12):1380. doi: 10.3390/bioengineering10121380 (PMC10740411; doi:10.3390/bioengineering10121380)
Supplement: Supplementary file 1 [file bioengineering-10-01380-s001.zip]

Archive with 1 entries (1 files):
- bioengineering-2712571-supplementary.pdf
